# Supplementary material for: Event Related Potential Signal Capture Can Be Enhanced through Dynamic SNR-Weighted Channel Pooling
Source: Sensors (Basel). 2021 Oct 31;21(21):7258. doi: 10.3390/s21217258 (PMC8588067; doi:10.3390/s21217258)
Supplement: Supplementary file 1 [file sensors-21-07258-s001.zip]

Archive with 1 entries (1 files):
- sensors-1372180-supplementary.pdf
